# Supplementary material for: DNMT3B Is an Oxygen-Sensitive De Novo Methylase in Human Mesenchymal Stem Cells
Source: Cells. 2021 Apr 27;10(5):1032. doi: 10.3390/cells10051032 (PMC8145390; doi:10.3390/cells10051032)
Supplement: Supplementary file 1 [file cells-10-01032-s001.zip]

Archive with 3 entries (3 files):
- cells-1179660- Figure S1.pdf
- cells-1179660- Table S1.pdf
- cells-1179660- Table S2.pdf
